# Supplementary material for: NRXN1 as a Prognostic Biomarker: Linking Copy Number Variation to EMT and Survival in Colon Cancer
Source: Int J Mol Sci. 2024 Oct 24;25(21):11423. doi: 10.3390/ijms252111423 (PMC11546699; doi:10.3390/ijms252111423)
Supplement: Supplementary file 1 [file ijms-25-11423-s001.zip]

Archive with 1 entries (1 files):
- ijms-3196883-supplementary.pdf
